# Supplementary material for: Validity of remote live stream video evaluation of the North Star Ambulatory Assessment in patients with Duchenne muscular dystrophy
Source: PLoS One. 2024 May 16;19(5):e0300700. doi: 10.1371/journal.pone.0300700 (PMC11098514; doi:10.1371/journal.pone.0300700)
Supplement: S3 Table — NSAA, North Star Ambulatory Assessment. (XLSX) [file pone.0300700.s004.xlsx]

## Sheet: nsaa_itemscore
UID	Paired Number	Visit Type	Stand	Walk	Stand Up From Chair	Stand on One Leg - Right	Stand on One Leg - Left	Climb Box Step - Right	Climb Box Step - Left	Descend Box Step - Right	Descend Box Step - Left	Gets to Sitting	Rise From Floor	Lifts Head	Stands on Heels	Jump	Hop Right Leg	Hop Left Leg	Run (10m)	NSAA Total Score
1	1	In-clinic	2	2	1	1	1	1	1	1	1	2	1	1	0	2	1	1	1	20
1	1	Remote	2	2	1	1	1	1	1	1	1	2	1	1	1	2	1	1	1	21
2	2	In-clinic	2	2	2	1	1	2	2	2	1	2	1	1	0	2	2	1	1	25
2	2	Remote	2	2	2	1	1	2	2	1	2	2	1	1	0	2	2	2	1	26
3	3	In-clinic	2	2	2	1	1	2	2	1	1	2	1	1	0	2	2	0	1	23
3	3	Remote	2	2	2	1	1	2	2	1	1	2	1	1	0	2	2	1	1	24
4	4	In-clinic	2	2	2	1	1	2	1	1	1	2	1	1	0	2	1	1	1	22
4	4	Remote	2	2	2	1	1	1	2	1	1	2	1	1	0	2	1	1	1	22
5	5	In-clinic	2	2	2	1	1	1	1	1	1	2	1	1	1	2	1	1	1	22
5	5	Remote	2	2	2	1	1	1	1	1	1	2	1	1	1	2	0	1	1	21
6	6	In-clinic	2	2	2	1	1	2	2	1	1	2	1	1	1	2	2	1	1	25
6	6	Remote	2	2	2	1	1	2	2	1	1	2	1	1	1	2	2	1	1	25
7	7	In-clinic	2	2	2	2	1	2	2	2	2	2	1	1	1	2	2	2	2	30
7	7	Remote	2	2	2	2	1	2	2	2	2	2	1	1	1	2	2	2	2	30
8	8	In-clinic	2	2	2	1	1	2	2	1	1	1	1	1	1	2	1	1	1	23
8	8	Remote	2	2	2	1	1	2	2	1	1	1	1	1	1	2	1	1	1	23
9	9	In-clinic	2	2	2	1	1	2	2	2	2	2	1	2	2	2	2	2	2	31
9	9	Remote	2	2	2	1	1	2	2	2	2	2	1	1	2	2	2	2	2	30
10	10	In-clinic	2	2	2	1	1	1	2	1	1	1	1	1	1	2	2	2	1	24
10	10	Remote	2	2	2	1	1	1	1	2	2	1	1	1	1	2	2	1	1	24
11	11	In-clinic	2	1	2	1	1	2	1	1	1	2	1	1	1	2	1	1	1	22
11	11	Remote	2	2	2	1	1	2	1	1	1	2	1	1	1	2	2	0	1	23
11	12	In-clinic	2	1	2	1	1	2	1	1	1	2	1	1	0	2	2	1	1	22
11	12	Remote	2	1	2	1	1	1	2	1	1	2	1	1	0	2	2	1	1	22
12	13	In-clinic	2	2	2	1	1	1	1	1	2	2	1	1	1	2	1	2	1	24
12	13	Remote	2	2	2	1	1	1	1	1	1	2	1	1	0	2	2	2	1	23
13	14	In-clinic	1	1	1	1	1	1	1	1	1	2	1	1	0	0	0	0	1	14
13	14	Remote	1	1	1	1	1	1	1	1	1	2	1	1	0	0	0	0	1	14
14	15	In-clinic	2	2	1	1	1	1	1	1	1	2	1	1	0	2	1	1	1	20
14	15	Remote	2	2	1	1	1	1	1	1	1	2	1	1	0	2	1	1	1	20
15	16	In-clinic	2	2	2	1	1	1	1	1	1	2	1	1	1	2	2	2	1	24
15	16	Remote	2	2	2	1	1	1	1	1	1	2	1	1	0	2	2	2	1	23
16	17	In-clinic	2	2	2	2	1	2	2	1	1	2	1	1	0	2	0	0	1	22
16	17	Remote	2	2	2	1	2	2	2	1	1	2	1	1	0	2	0	0	1	22
17	18	In-clinic	2	2	2	2	1	2	2	2	1	2	2	1	0	2	2	2	1	28
17	18	Remote	2	2	2	2	1	1	1	1	2	2	2	1	0	2	2	2	1	26
17	19	In-clinic	2	2	2	2	2	1	2	2	1	2	1	1	0	2	2	2	1	27
17	19	Remote	2	2	2	2	2	2	2	2	1	2	2	1	0	2	2	2	1	29
18	20	In-clinic	2	2	2	1	1	2	2	2	2	2	1	1	1	2	2	2	2	29
18	20	Remote	2	2	2	1	1	1	2	2	2	1	1	1	1	2	1	2	2	26
18	21	In-clinic	2	2	2	1	1	2	2	2	2	2	1	1	1	2	2	2	2	29
18	21	Remote	2	2	2	1	1	2	2	2	2	2	1	1	0	2	2	2	2	28
