# Supplementary material for: Validity of remote live stream video evaluation of the North Star Ambulatory Assessment in patients with Duchenne muscular dystrophy
Source: PLoS One. 2024 May 16;19(5):e0300700. doi: 10.1371/journal.pone.0300700 (PMC11098514; doi:10.1371/journal.pone.0300700)
Supplement: S4 Table — 10MWR, 10-meter walk/run; NSAA, North Star Ambulatory Assessment. (XLSX) [file pone.0300700.s005.xlsx]

## Sheet: nsaatot_tft
UID	Paired Number	Visit Type	NSDT	NSAA Total Score	Time to Rise From Floor(sec)	Timed 10m Walk/Run (sec)
1	1	In-clinic	2020-08-14	20	5.7	5.4
1	1	Remote	2020-08-11	21	5.4	5.1
2	2	In-clinic	2020-08-10	25	3.3	4.5
2	2	Remote	2020-08-14	26	2.9
3	3	In-clinic	2020-08-03	23	2.9	4.5
3	3	Remote	2020-07-28	24	4.2
4	4	In-clinic	2020-08-17	22	3.7	5.4
4	4	Remote	2020-08-14	22	4.1
5	5	In-clinic	2021-03-09	22	4.1	5.8
5	5	Remote	2021-03-12	21	4	6.3
6	6	In-clinic	2020-09-22	25	3.6	4.5
6	6	Remote	2020-09-28	25	3.8
7	7	In-clinic	2021-03-02	30	1.9	3.5
7	7	Remote	2021-03-04	30	2.3	4.6
8	8	In-clinic	2021-05-18	23	3.6	4.8
8	8	Remote	2021-05-24	23	4.4
9	9	In-clinic	2021-06-15	31	1.8	3.9
9	9	Remote	2021-06-29	30	2.2
10	10	In-clinic	2020-09-22	24	3.3	4.8
10	10	Remote	2020-09-17	24	4.3
11	11	In-clinic	2020-10-06	22	3.5	4.6
11	11	Remote	2020-09-25	23	2.7
11	12	In-clinic	2021-07-13	22	2.8	4.2
11	12	Remote	2021-07-16	22	2.5
12	13	In-clinic	2020-10-13	24	4.8	5.9
12	13	Remote	2020-10-07	23	5.8	6
13	14	In-clinic	2020-08-07	14	8.6	7.9
13	14	Remote	2020-08-03	14
14	15	In-clinic	2020-07-30	20	6.8	5.8
14	15	Remote	2020-07-27	20	7.2
15	16	In-clinic	2020-11-03	24	3.8	5.4
15	16	Remote	2020-10-28	23	4.6
16	17	In-clinic	2020-08-21	22	5.5	6.3
16	17	Remote	2020-08-18	22	5.3
17	18	In-clinic	2020-07-06	28	2.5	4.5
17	18	Remote	2020-07-02	26
17	19	In-clinic	2021-03-08	27	2.7	5.2
17	19	Remote	2021-03-19	29
18	20	In-clinic	2020-09-15	29	3	4.3
18	20	Remote	2020-09-11	26	3.6
18	21	In-clinic	2020-10-13	29	3.5	4.1
18	21	Remote	2020-10-09	28	3.5
